# Supplementary material for: Chronic Right Ventricular Pacing Post-Transcatheter Aortic Valve Replacement Attenuates the Benefit on Left Ventricular Function
Source: J Clin Med. 2024 Aug 4;13(15):4553. doi: 10.3390/jcm13154553 (PMC11313289; doi:10.3390/jcm13154553)
Supplement: Supplementary file 1 [file jcm-13-04553-s001.zip]

Archive with 1 entries (1 files):
- jcm-2990798-supplementary.pdf
